# Supplementary material for: Oxandrastins: Antibacterial Meroterpenes from an Australian Mud Dauber Wasp Nest-Associated Fungus, Penicillium sp. CMB-MD14
Source: Molecules. 2021 Nov 25;26(23):7144. doi: 10.3390/molecules26237144 (PMC8659017; doi:10.3390/molecules26237144)
Supplement: Supplementary file 1 [file molecules-26-07144-s001.zip]

Archive with 1 entries (1 files):
- molecules-1478023-supplementary.pdf
